# Supplementary material for: Add-On Treatment with Gliclazide for Cancer Patients with Type 2 Diabetes Undergoing Cyclic Glucocorticoid-Containing Chemotherapy
Source: Biomedicines. 2025 May 1;13(5):1101. doi: 10.3390/biomedicines13051101 (PMC12109127; doi:10.3390/biomedicines13051101)
Supplement: Supplementary file 1 [file biomedicines-13-01101-s001.zip]

Archive with 1 entries (1 files):
- biomedicines-3597159-supplementary.pdf
